# Supplementary material for: The Sapap3−/− mouse reconsidered as a comorbid model expressing a spectrum of pathological repetitive behaviours
Source: Transl Psychiatry. 2023 Jan 30;13:26. doi: 10.1038/s41398-023-02323-7 (PMC9886949; doi:10.1038/s41398-023-02323-7)
Supplement: Supplementary file 8 — Supplementary Table 1 [file 41398_2023_2323_MOESM8_ESM.xlsx]

## Sheet: Sheet1
Groups	Behaviour	Statistical Test	Results
Comparison of naïve repetitive behaviours in wildtype vs. Sapap3-/- mice n = 9 wildtype mice n = 9 Sapap3-/- mice A bout of repetitive behaviour was defined as continuum of movements interrupted by no more than 1 second of intermittent other behaviour. All behaviours were normalized per hour of active behaviour with the exception of sleep duration (absolute values in minutes).
wt vs. Sapap3-/-	head/body twitches	Mann-Whitney U Non-parametrical, unpaired permutation	W = 76, p = 0.002 ppermutation = 0.01
wt vs. Sapap3-/-	Scratching bouts	Mann-Whitney U Non-parametrical, unpaired permutation	W = 73, p = 0.003 ppermutation = 0.01
wt vs. Sapap3-/-	Scratching duration	Mann-Whitney U Non-parametrical, unpaired permutation	W = 76, p = 0.0008 ppermutation = 0.01
wt vs. Sapap3-/-	Grooming bouts	Mann-Whitney U Non-parametrical, unpaired permutation	W = 80, p = 0.00008 ppermutation = 0.004
wt vs. Sapap3-/-	Grooming bouts < 3 sec	Mann-Whitney U Non-parametrical, unpaired permutation	W = 81, p = 0.0004 ppermutation = 0.004
wt vs. Sapap3-/-	Proportion grooming bouts < 3 sec / total grooming bouts	Mann-Whitney U	W = 79, p = 0.0002
wt vs. Sapap3-/-	Grooming bouts > 3 sec	Mann-Whitney U Non-parametrical, unpaired permutation	W = 71, p = 0.006 ppermutation = 0.008
wt vs. Sapap3-/-	Proportion grooming bouts > 3 sec / total grooming bouts	Mann-Whitney U	W = 2, p = 0.0002
wt vs. Sapap3-/-	Grooming bouts <3s vs >3s	Aligned Ranks Transformation (ART) ANOVA	Df Df.res F value Pr(>F) Genotype (GT) 1 32 62.1 5.4e-09 Bout type (BT) 1 32 0.015 0.902 GT:BT 1 32 7.61 0.0095
wt vs. Sapap3-/-	Proportion grooming bouts <3s vs >3s / total grooming bouts	Aligned Ranks Transformation (ART) ANOVA	Df Df.res F value Pr(>F) Genotype (GT) 1 32 0 1 Bout type (BT) 1 32 42.18 2.6e-07 GT:BT 1 32 73.33 8.7e-10
wt vs. Sapap3-/-	Grooming duration	Mann-Whitney U Non-parametrical, unpaired permutation	W = 51, p = 0.39 ppermutation = 0.4
wt vs. Sapap3-/-	Grooming duration < 3s	Mann-Whitney U	W = 78, p-value = 0.001
wt vs. Sapap3-/-	Grooming duration > 3s	Mann-Whitney U	W = 46, p-value = 0.67
wt vs. Sapap3-/-	Grooming duration <3s vs >3s	Aligned Ranks Transformation (ART) ANOVA	Df Df.res F value Pr(>F) Genotype (GT) 1 32 3 0.09 Bout type (BT) 1 32 56.85 1.4e-08 GT:BT 1 32 0.033 0.86
wt vs. Sapap3-/-	Short Grooming / Long Grooming / Scratching / head/body twitches	Aligned Ranks Transformation (ART) ANOVA	Df Df.res F value Pr(>F) Genotype (GT) 1 64 29.89 8.1e-07 RB type (RBT) 3 64 3.1 0.033 GT:RBT 3 64 4.5 0.0063
wt vs. Sapap3-/-	Proportion short Grooming / Long Grooming / Scratching / head/body twitches	Pearson’s Chi-square test	X2 = 44.1, df = 3, p = 1.5e-09
wt vs. Sapap3-/-	Grooming + Scratching duration	Mann-Whitney U	W = 65, p = 0.003
wt vs. Sapap3-/-	Sleep duration	Mann-Whitney U	W = 41, p = 1
wt	Scratching bouts ~ head/body twitches	Spearman correlation	S = 34.6, p = 0.03, rho = 0.71
wt	head/body twitches ~ Grooming bouts < 3 sec	Spearman correlation	S = 53.7, p = 0.12, rho = 0.55
wt	head/body twitches ~ Grooming bouts > 3 sec	Spearman correlation	S = 173.2, p = 0.23, rho = -0.44
wt	Scratching bouts ~Grooming bouts < 3 sec	Spearman correlation	S = 40, p = 0.06, rho = 0.67
wt	Scratching bouts ~Grooming bouts > 3 sec	Spearman correlation	S = 132, p = 0.81, rho = -0.1
Sapap3-/-	Scratching bouts ~ head/body twitches	Spearman correlation	S = 4, p = 0.0002, rho = 0.97
Sapap3-/-	head/body twitches ~ Grooming bouts < 3 sec	Spearman correlation	S = 32, p = 0.03, rho = 0.73
Sapap3-/-	head/body twitches ~ Grooming bouts > 3 sec	Spearman correlation	S = 60, p = 0.18, rho = 0.5
Sapap3-/-	Scratching bouts ~ Grooming bouts < 3 sec	Spearman correlation	S = 20, p = 0.008, rho = 0.83
Sapap3-/-	Scratching bouts ~Grooming bouts > 3 sec	Spearman correlation	S = 54, p = 0.13, rho = 0.55
Sapap3-/-	Grooming duration ~ scratching duration	Spearman correlation	S = 114, p = 0.9116, rho = 0.05
Nail Clipping Treatment n = 17 Sapap3-/- mice were evaluated two days after nail clipping treatment n = 16 Sapap3-/- mice were evaluated two weeks after nail clipping treatment
After 2 days	Lesion score evaluation	Wilcoxon signed-rank test, paired	V = 0, p = 0.0005
After 2 weeks	Lesion score evaluation	Wilcoxon signed-rank test, paired	V = 0, p = 0.0002
Aripiprazole Treatment n = 15 Sapap3-/- mice As for the wildtype-Sapap3-/- comparison of naïve behaviours, a bout of repetitive behaviour was defined as continuum of movements interrupted by no more than 1 second of intermittent other behaviour. All behaviours were analyzed and plotted as proportions of number of events under aripiprazole treatment divided by the sum of all number of such events …
Sapap3-/-	Grooming bouts < 3 s	Wilcoxon signed-rank test, paired non-parametric, paired permutation test	V = 8, p = 0.006 ppermutation = 0.002
Sapap3-/-	Grooming bouts > 3 s	Wilcoxon signed-rank test, paired non-parametric, paired permutation test	V = 29, p = 0.083 ppermutation = 0.087
Sapap3-/-	head/body twitches	Wilcoxon signed-rank test, paired non-parametric, paired permutation test	V = 8, p = 0.006 ppermutation = 0.0032
Sapap3-/-	Scratching bouts	Wilcoxon signed-rank test, paired non-parametric, paired permutation test	V = 7, p = 0.001 ppermutation = 0.0011
Sapap3-/-	Grooming duration < 3 s	Wilcoxon signed-rank test, paired	V = 12, p = 0.004
Sapap3-/-	Grooming duration > 3 s	Wilcoxon signed-rank test, paired	V = 38, p = 0.23
Sapap3-/-	Scratching duration	Wilcoxon signed-rank test, paired	V = 21, p = 0.029
Sapap3-/-	Sleep	Wilcoxon signed-rank test, paired Non-parametrical, unpaired permutation	V = 73, p = 0.2 ppermutation = 0.45
Sapap3-/-	trunk center movement	Wilcoxon signed-rank test, paired Non-parametrical, unpaired permutation	V = 36, p = 0.2 ppermutation = 0.2
Sapap3-/-	head center movement	Wilcoxon signed-rank test, paired Non-parametrical, unpaired permutation	V = 53, p = 0.5 ppermutation = 0.39
Sapap3-/-	Proportion grooming bouts < 3 sec ~ sleep	Spearman correlation	S = 426.9, p = 0.39, rho = 0.29
Sapap3-/-	Proportion grooming bouts < 3 sec ~ trunk center movement	Spearman correlation	S = 618, p = 0.71, rho = -0.1
Sapap3-/-	Proportion grooming bouts < 3 sec ~ head center movement	Spearman correlation	S = 748, p = 0.22, rho = -0.34
Sapap3-/-	Proportion grooming bouts > 3 sec ~ sleep	Spearman correlation	S = 453.9, p = 0.5, rho = 0.19
Sapap3-/-	Proportion grooming bouts > 3 sec ~ trunk center movement	Spearman correlation	S = 470, p = 0.57, rho = 0.16
Sapap3-/-	Proportion grooming bouts > 3 sec ~ head center movement	Spearman correlation	S = 658, p = 0.53, rho = -0.17
Sapap3-/-	Proportion head/body twitches < 3 sec ~ sleep	Spearman correlation	S = 495.8, p = 0.68, rho = 0.11
Sapap3-/-	Proportion head/body twitches < 3 sec ~ trunk center movement	Spearman correlation	S = 551, p = 0.95, rho = 0.02
Sapap3-/-	Proportion head/body twitches < 3 sec ~ head center movement	Spearman correlation	S = 658.2, p = 0.53, rho = -0.17
Sapap3-/-	Proportion scratching bouts < 3 sec ~ sleep	Spearman correlation	S = 448.9, p = 0.48, rho = 0.2
Sapap3-/-	Proportion scratching bouts < 3 sec ~ trunk center movement	Spearman correlation	S = 606, p = 0.77, rho = -0.08
Sapap3-/-	Proportion scratching bouts < 3 sec ~ head center movement	Spearman correlation	S = 798, p = 0.12, rho = -0.42
Sapap3-/-	Proportion grooming bouts < 3 sec: treatment*sleep	Linear Mixed Model	X2 = 1.63, df = 1, p = 0.2
Sapap3-/-	Proportion grooming bouts < 3 sec: treatment*trunk center movement	Linear Mixed Model	X2 = 0.15, df = 1, p = 0.7
Sapap3-/-	Proportion grooming bouts < 3 sec: treatment*head center movement	Linear Mixed Model	X2 = 0.42, df = 1, p = 0.52
Sapap3-/-	Proportion grooming bouts > 3 sec: treatment*sleep	Linear Mixed Model	X2 = 0.004, df = 1, p = 0.95
Sapap3-/-	Proportion grooming bouts > 3 sec: treatment*trunk center movement	Linear Mixed Model	X2 = 1.5, df = 1, p = 0.22
Sapap3-/-	Proportion grooming bouts > 3 sec: treatment*head center movement	Linear Mixed Model	X2 = 0.37, df = 1, p = 0.54
Sapap3-/-	Proportion scratching bouts: treatment*sleep	Linear Mixed Model	X2 = 0.69, df = 1, p = 0.41
Sapap3-/-	Proportion scratching bouts: treatment*trunk center movement	Linear Mixed Model	X2 = 0.43, df = 1, p = 0.51
Sapap3-/-	Proportion scratching bouts: treatment*head center movement	Linear Mixed Model	X2 = 0.58, df = 1, p = 0.44
Sapap3-/-	Proportion head/body twitches: treatment*sleep	Linear Mixed Model	X2 = 0.4, df = 1, p = 0.53
Sapap3-/-	Proportion head/body twitches: treatment*trunk center movement	Linear Mixed Model	X2 = 1.35, df = 1, p = 0.24
Sapap3-/-	Proportion head/body twitches: treatment*head center movement	Linear Mixed Model	X2 = 0.16, df = 1, p = 0.69
Sapap3-/-	Proportion grooming bouts < 3 sec: treatment*injection order	Linear Mixed Model	X2 = 0.12, df = 1, p = 0.73
Sapap3-/-	Proportion grooming bouts > 3 sec: treatment*injection order	Linear Mixed Model	X2 = 2.53, df = 1, p = 0.11
Sapap3-/-	Proportion scratching bouts: treatment*injection order	Linear Mixed Model	X2 = 0.34, df = 1, p = 0.56
Sapap3-/-	Proportion head/body twitches : treatment*injection order	Linear Mixed Model	X2 = 0.73, df = 1, p = 0.39
Sapap3-/-	Proportion grooming bouts < 3 sec	Wilcoxon effect size	r = 0.73
Sapap3-/-	Proportion grooming bouts > 3 sec	Wilcoxon effect size	r = 0.45
Sapap3-/-	Proportion scratching bouts	Wilcoxon effect size	r = 0.78
Sapap3-/-	Proportion head/body twitches	Wilcoxon effect size	r = 0.71
